# Supplementary material for: Gradient Structure Construction of High Thermal Conductivity Polyurethane/Boron Nitride Composite Fiber Membrane for Thermal Management
Source: Molecules. 2025 Mar 25;30(7):1449. doi: 10.3390/molecules30071449 (PMC11990400; doi:10.3390/molecules30071449)
Supplement: Supplementary file 1 [file molecules-30-01449-s001.zip]

Archive with 1 entries (1 files):
- molecules-3527909-supplementary.pdf
